# Supplementary material for: Impact of general vs. neuraxial anesthesia on neonatal outcomes in non-elective cesarean sections
Source: Front Pediatr. 2025 Mar 3;13:1518456. doi: 10.3389/fped.2025.1518456 (PMC11911347; doi:10.3389/fped.2025.1518456)
Supplement: Supplementary file 1 [file Table1.xlsx]

## Sheet: table1
	Newborn Resuscitation				NICU Admission				Apgar 1				Apgar 5
	0 (n. 318, 80.5%)	1 (n. 77, 19.5%)	significance		0 (n. 315, 79.7%)	1 (n. 80, 20.3%)	significance		0 (n. 349, 88.4%)	1 (n. 46, 11.6%)	significance		0 (n. 384, 97.2%)	1 (n. 11, 2.8%)	significance
continuous variables	median [Q1 – Q3]	median [Q1 – Q3]	p	IPTW p	median [Q1 – Q3]	median [Q1 – Q3]	p	IPTW p	median [Q1 – Q3]	median [Q1 – Q3]	p	IPTW p	median [Q1 – Q3]	median [Q1 – Q3]	p	IPTW p
BMI	23.6 [21.2 - 27.1]	23.6 [20.9 - 26.8]	0.6 /		23.8 [21.2 - 27.1]	23.25 [20.88 - 26.7]	0.25 /		23.5 [21.1 - 26.9]	24.55 [21 - 27.67]	0.5 /		23.6 [21.1 - 27.1]	24.7 [21.55 - 26.7]	0.7 /
age	34 [30 - 37]	33 [29 - 37]	0.5 /		33 [30 - 37]	34 [29 - 38]	1 /		33 [30 - 37]	34 [31 - 38]	0.7 /		33 [30 - 37]	35 [34 - 37.5]	0.3 /
GA	39 [38 - 40]	38 [33 - 40]	0.006 **	0.9	40 [38 - 40]	34.5 [31.75 - 39]	<0.001 ***	0.8	39 [37 - 40]	39 [34.5 - 41]	0.7 /		39 [37 - 40]	39 [34 - 40.5]	0.6 /
weigth	3330 [2916.25 - 3693.75]	3115 [1790 - 3670]	0.003 **	0.6	3355 [2995 - 3752.5]	2022.5 [1490 - 3187.5]	<0.001 ***	0.8	3275 [2825 - 3675]	3307.5 [2403.75 - 3776.25]	0.9 /		3292.5 [2810 - 3695]	3160 [2137.5 - 3382.5]	0.18 /	0.9
Apgar 1	9 [9 - 9]	6 [4 - 8]	<0.001 ***		9 [9 - 9]	8 [6 - 9]	<0.001 ***		9 [9 - 9]	5 [3 - 6]	<0.001 ***		9 [8.75 - 9]	3 [2 - 5]	<0.001 ***
Apgar 5	10 [10 - 10]	9 [8 - 9]	<0.001 ***		10 [10 - 10]	9 [8 - 10]	<0.001 ***		10 [10 - 10]	8 [7 - 9]	<0.001 ***		10 [10 - 10]	6 [5 - 6]	<0.001 ***
categorical variables	n (%)	n (%)	p		n (%)	n (%)	p		n (%)	n (%)	p		n (%)	n (%)	p
IUGR	25 (7.86%)	17 (22.08%)	<0.001 ***	0.8	16 (5.08%)	26 (32.5%)	<0.001 ***	0.7	34 (9.74%)	8 (17.39%)	0.1 /	0.6	39 (10.16%)	3 (27.27%)	0.1 /	0.6
placental alteration	6 (1.89%)	3 (3.9%)	0.4 /		2 (0.63%)	7 (8.75%)	<0.001 ***	0.9	6 (1.72%)	3 (6.52%)	0.08 .	0.7	8 (2.08%)	1 (9.09%)	0.23 /
previous CS	70 (22.01%)	13 (16.88%)	0.4 /		72 (22.86%)	11 (13.75%)	0.09 .	0.6	74 (21.2%)	9 (19.57%)	1 /		77 (20.05%)	6 (54.55%)	0.01 *	0.6
emergency CS	29 (9.12%)	16 (20.78%)	0.008 **	0.9	29 (9.21%)	16 (20%)	0.01 *	0.9	35 (10.03%)	10 (21.74%)	0.03 *	0.8	42 (10.94%)	3 (27.27%)	0.1 /	0.9
sex	163 (51.26%)	38 (49.35%)	0.8 /		161 (51.11%)	40 (50%)	0.9 /		178 (51%)	23 (50%)	1 /		198 (51.56%)	3 (27.27%)	0.1 /	0.5
Gestational hypertension	22 (6.92%)	8 (10.39%)	0.3 /		17 (5.4%)	13 (16.25%)	0.003 **	0.8	25 (7.16%)	5 (10.87%)	0.4 /		30 (7.81%)	0 (0%)	1 /
Gestational diabetes (ins)	16 (5.03%)	3 (3.9%)	1 /		16 (5.08%)	3 (3.75%)	0.8 /		18 (5.16%)	1 (2.17%)	0.7 /		17 (4.43%)	2 (18.18%)	0.09 .	0.6
Gestational diabetes	42 (13.21%)	12 (15.58%)	0.6 /		42 (13.33%)	12 (15%)	0.7 /		47 (13.47%)	7 (15.22%)	0.8 /		51 (13.28%)	3 (27.27%)	0.21 /
Gestational glucose intolerance	45 (14.15%)	14 (18.18%)	0.4 /		44 (13.97%)	15 (18.75%)	0.3 /		50 (14.33%)	9 (19.57%)	0.4 /		56 (14.58%)	3 (27.27%)	0.22 /
Labour analgesia	187 (58.81%)	35 (45.45%)	0.04 *	0.9	204 (64.76%)	18 (22.5%)	<0.001 ***	0.9	196 (56.16%)	26 (56.52%)	1 /		216 (56.25%)	6 (54.55%)	1 /
CS TOLAC refusal	33 (10.38%)	3 (3.9%)	0.08 .	0.9	33 (10.48%)	3 (3.75%)	0.08 .	0.9	34 (9.74%)	2 (4.35%)	0.4 /		36 (9.38%)	0 (0%)	0.6 /
CS fetal reason	88 (27.67%)	38 (49.35%)	<0.001 ***	0.8	94 (29.84%)	32 (40%)	0.1 /	0.9	102 (29.23%)	24 (52.17%)	0.002 **	0.6	122 (31.77%)	4 (36.36%)	0.7 /
CS abruptio placentae	16 (5.03%)	9 (11.69%)	0.04 *	0.9	14 (4.44%)	11 (13.75%)	0.008 **	0.8	17 (4.87%)	8 (17.39%)	0.004 **	0.7	20 (5.21%)	5 (45.45%)	<0.001 ***	0.9
Decision-to-delivery time (min)	14 [6 – 22]	5 [3 – 18]	<0.001 ***	0.4	15 [6 – 23]	4 [3 – 10]	<0.001 ***	0.4	13 [5 – 21]	10 [4 – 24]	0.002 **	0.5	12 [5 -21]	4 [2 – 20]	0.009 **	0.4
parity			0.6 /				0.18 /	0.7			0.18 /	0.6			0.1 /	0.7
nulliparous	221 (69.5%)	52 (67.53%)			220 (69.84%)	53 (66.25%)			244 (69.91%)	29 (63.04%)			268 (69.79%)	5 (45.45%)
primiparous	78 (24.53%)	18 (23.38%)			78 (24.76%)	18 (22.5%)			85 (24.36%)	11 (23.91%)			92 (23.96%)	4 (36.36%)
multiparous	19 (5.97%)	7 (9.09%)			17 (5.4%)	9 (11.25%)			20 (5.73%)	6 (13.04%)			24 (6.25%)	2 (18.18%)
PMA	41 (12.89%)	6 (7.79%)	0.24 /		37 (11.75%)	10 (12.5%)	0.8 /		43 (12.32%)	4 (8.7%)	0.6 /		47 (12.24%)	0 (0%)	0.4 /
CS maternal reason	16 (5.03%)	5 (6.49%)	0.6 /		14 (4.44%)	7 (8.75%)	0.21 /		17 (4.87%)	4 (8.7%)	0.3 /		19 (4.95%)	2 (18.18%)	0.21 /
